# Supplementary material for: Reducing Calf Mortality in Ethiopia
Source: Animals (Basel). 2022 Aug 19;12(16):2126. doi: 10.3390/ani12162126 (PMC9405078; doi:10.3390/ani12162126)
Supplement: Supplementary file 1 [file animals-12-02126-s001.zip]

Archive with 1 entries (1 files):
- animals-1774628-supplementary.pdf
